# Supplementary material for: Stereodivergent Chirality Transfer by Noncovalent Control of Disulfide Bonds
Source: J Am Chem Soc. 2022 Feb 4;144(10):4376–82. doi: 10.1021/jacs.1c10000 (PMC8931715; doi:10.1021/jacs.1c10000)
Supplement: Supplementary file 2 — ja1c10000_si_002.zip [file ja1c10000_si_002.zip]

Archive with 24 entries (21 files):
- AA-L-Ala/
- AA-L-Ala/1-35%.xyz
- AA-L-Ala/2-26%.xyz
- AA-L-Ala/3-14%.xyz
- AA-L-Ala/4-10%.xyz
- AA-L-Ala/5-4%.xyz
- AA-L-Ala/6-3%.xyz
- AA-L-Ala/7-3%.xyz
- MAA-L-Ala/
- MAA-L-Ala/1-46%.xyz
- MAA-L-Ala/2-28%.xyz
- MAA-L-Ala/3-7%.xyz
- MAA-L-Ala/4-5%.xyz
- MAA-L-Ala/5-4%.xyz
- MAA-L-Ala/6-3%.xyz
- MAA-L-Ala/7-1%.xyz
- MAA-L-t-Leu/
- MAA-L-t-Leu/1-17%(a).xyz
- MAA-L-t-Leu/2-17%(b).xyz
- MAA-L-t-Leu/3-17%(c).xyz
- MAA-L-t-Leu/4-10%.xyz
- MAA-L-t-Leu/5-9%.xyz
- MAA-L-t-Leu/6-8%.xyz
- MAA-L-t-Leu/7-7%.xyz
