# Supplementary material for: Stereodivergent Chirality Transfer by Noncovalent Control of Disulfide Bonds
Source: J Am Chem Soc. 2022 Feb 4;144(10):4376–82. doi: 10.1021/jacs.1c10000 (PMC8931715; doi:10.1021/jacs.1c10000)
Supplement: Supplementary file 2 — ja1c10000_si_002.zip [file ja1c10000_si_002.zip › AA-L-Ala/1-35%.xyz]

27
46%.out	Energy: -871980.9956343
C          2.53351        0.63512        1.22460
C          1.46899       -0.16082        0.44760
C          2.03669       -0.67942       -0.88641
S          3.70570       -1.27440       -0.54599
S          4.15958        0.49592        0.40954
C          0.22612        0.68234        0.16331
N         -0.91991       -0.02638        0.05780
O          0.27093        1.88449       -0.00885
C         -2.18344        0.60212       -0.24323
C         -3.28100       -0.34100        0.20999
O         -4.47273        0.24264        0.16609
O         -3.09841       -1.48179        0.54685
C         -5.58626       -0.57303        0.53310
C         -2.33118        0.93815       -1.72921
H          2.60210        0.27602        2.24950
H          2.28475        1.69543        1.22375
H          1.18520       -1.03117        1.04184
H          2.08043        0.12233       -1.62467
H          1.44447       -1.50585       -1.28089
H         -0.95096       -1.00597        0.29042
H         -2.26517        1.52702        0.33254
H         -5.66389       -1.43223       -0.13238
H         -6.46079        0.06384        0.43744
H         -5.47889       -0.92366        1.55896
H         -1.51981        1.60309       -2.02032
H         -3.28062        1.43798       -1.91642
H         -2.28088        0.03013       -2.33251
