# Supplementary material for: Stereodivergent Chirality Transfer by Noncovalent Control of Disulfide Bonds
Source: J Am Chem Soc. 2022 Feb 4;144(10):4376–82. doi: 10.1021/jacs.1c10000 (PMC8931715; doi:10.1021/jacs.1c10000)
Supplement: Supplementary file 2 — ja1c10000_si_002.zip [file ja1c10000_si_002.zip › AA-L-Ala/2-26%.xyz]

27
28%.out	Energy: -871980.9495186
C         -1.84145       -1.08241       -0.38753
C         -1.50594        0.14092        0.48593
C         -2.69892        1.11175        0.55388
S         -4.16847        0.37775       -0.23930
S         -3.53114       -1.56636        0.02009
C         -0.25248        0.81874       -0.06795
N          0.91072        0.28559        0.36788
O         -0.29474        1.73080       -0.86968
C          2.18896        0.70588       -0.15311
C          3.17246       -0.42386        0.08538
O          4.32128       -0.21003       -0.54479
O          2.94793       -1.38398        0.77541
C          5.33615       -1.19695       -0.35468
C          2.68380        2.00682        0.48346
H         -1.17766       -1.92190       -0.17708
H         -1.78242       -0.82828       -1.44658
H         -1.29884       -0.22387        1.49342
H         -2.47624        2.02041       -0.00365
H         -2.92490        1.36297        1.58823
H          0.91921       -0.50896        0.98701
H          2.09687        0.85952       -1.23084
H          6.18889       -0.85658       -0.93481
H          4.99379       -2.16766       -0.71160
H          5.59746       -1.27536        0.70013
H          1.94752        2.78764        0.30110
H          3.63465        2.30953        0.04686
H          2.80920        1.88160        1.56025
