# Supplementary material for: Stereodivergent Chirality Transfer by Noncovalent Control of Disulfide Bonds
Source: J Am Chem Soc. 2022 Feb 4;144(10):4376–82. doi: 10.1021/jacs.1c10000 (PMC8931715; doi:10.1021/jacs.1c10000)
Supplement: Supplementary file 2 — ja1c10000_si_002.zip [file ja1c10000_si_002.zip › AA-L-Ala/3-14%.xyz]

27
7%.out	Energy: -871981.6942908
C         -2.58762        1.22655        0.17178
C         -1.52041        0.89117       -0.90034
C         -1.58618       -0.59814       -1.31417
S         -2.23487       -1.55762        0.07825
S         -3.72864       -0.17354        0.38222
C         -0.10919        1.24455       -0.44271
N          0.32065        0.59591        0.67669
O          0.58546        2.03229       -1.04876
C          1.72362        0.57459        0.99644
C          2.48757       -0.26303       -0.02805
O          3.78916        0.01384        0.00482
O          1.99045       -1.08662       -0.74697
C          4.60972       -0.72766       -0.89652
C          1.94440        0.01897        2.39922
H         -3.19054        2.08402       -0.12460
H         -2.12020        1.45008        1.12932
H         -1.69051        1.49758       -1.78801
H         -0.59973       -0.99225       -1.56438
H         -2.25471       -0.72511       -2.16375
H         -0.23186       -0.19220        0.98706
H          2.10847        1.59205        0.93384
H          4.30044       -0.54680       -1.92541
H          4.54230       -1.79472       -0.68532
H          5.62305       -0.37063       -0.73559
H          1.56892       -1.00410        2.47433
H          1.41864        0.63595        3.12738
H          3.00528        0.01518        2.64413
