# Supplementary material for: Stereodivergent Chirality Transfer by Noncovalent Control of Disulfide Bonds
Source: J Am Chem Soc. 2022 Feb 4;144(10):4376–82. doi: 10.1021/jacs.1c10000 (PMC8931715; doi:10.1021/jacs.1c10000)
Supplement: Supplementary file 2 — ja1c10000_si_002.zip [file ja1c10000_si_002.zip › AA-L-Ala/4-10%.xyz]

27
5%.out	Energy: -871981.4306615
C         -2.51800       -0.93473        0.84321
C         -1.56424        0.19358        1.28266
C         -1.67065        1.42146        0.33469
S         -3.07259        1.21233       -0.80222
S         -2.78126       -0.82014       -0.94716
C         -0.10009       -0.22474        1.35893
N          0.36230       -0.94011        0.29689
O          0.60456        0.08550        2.29603
C          1.77747       -1.11770        0.10635
C          2.43209        0.20644       -0.28336
O          3.74722        0.16568       -0.07793
O          1.84969        1.14911       -0.74509
C          4.47163        1.34262       -0.43206
C          2.04503       -2.17063       -0.96380
H         -3.48149       -0.82451        1.33808
H         -2.11506       -1.92266        1.06767
H         -1.83003        0.49384        2.29478
H         -0.75476        1.54323       -0.24345
H         -1.84994        2.33856        0.89383
H         -0.22461       -0.97685       -0.52490
H          2.21746       -1.42928        1.05330
H          4.11557        2.19435        0.14657
H          4.35504        1.55844       -1.49395
H          5.51129        1.13160       -0.19791
H          1.59974       -3.11997       -0.66730
H          3.11616       -2.31295       -1.09735
H          1.61495       -1.86816       -1.92126
