# Supplementary material for: Stereodivergent Chirality Transfer by Noncovalent Control of Disulfide Bonds
Source: J Am Chem Soc. 2022 Feb 4;144(10):4376–82. doi: 10.1021/jacs.1c10000 (PMC8931715; doi:10.1021/jacs.1c10000)
Supplement: Supplementary file 2 — ja1c10000_si_002.zip [file ja1c10000_si_002.zip › AA-L-Ala/5-4%.xyz]

27
4%.out	Energy: -871980.5665308
C         -2.99163        0.92432       -0.02816
C         -1.96834        0.62759       -1.12555
C         -2.01667       -0.86806       -1.42061
S         -2.22460       -1.82195        0.13305
S         -2.62466       -0.17337        1.36207
C         -0.61184        1.21831       -0.73640
N          0.36663        0.35763       -0.39521
O         -0.45794        2.42594       -0.75315
C          1.65062        0.82466        0.06631
C          2.64604       -0.30555       -0.10633
O          3.89759        0.12995        0.01682
O          2.34734       -1.45388       -0.29846
C          4.91730       -0.86486       -0.06815
C          1.61365        1.29014        1.52516
H         -4.00575        0.75137       -0.38871
H         -2.90127        1.94991        0.32826
H         -2.25972        1.17452       -2.02546
H         -1.11804       -1.21694       -1.92899
H         -2.87479       -1.08915       -2.05284
H          0.16729       -0.62149       -0.25384
H          1.95826        1.66109       -0.56266
H          4.88704       -1.35955       -1.03851
H          4.78890       -1.61047        0.71606
H          5.85691       -0.33502        0.05980
H          1.30807        0.47070        2.17771
H          0.89160        2.09972        1.61679
H          2.59260        1.65179        1.83790
