# Supplementary material for: Stereodivergent Chirality Transfer by Noncovalent Control of Disulfide Bonds
Source: J Am Chem Soc. 2022 Feb 4;144(10):4376–82. doi: 10.1021/jacs.1c10000 (PMC8931715; doi:10.1021/jacs.1c10000)
Supplement: Supplementary file 2 — ja1c10000_si_002.zip [file ja1c10000_si_002.zip › AA-L-Ala/6-3%.xyz]

27
3%.out	Energy: -871979.8028957
C         -1.56816        0.47334       -1.04211
C         -1.44979       -0.85728       -0.23651
C         -2.58060       -0.99174        0.78904
S         -4.02881       -0.11107        0.15632
S         -2.85887        1.51580       -0.31239
C         -0.08368       -0.91081        0.43720
N          0.92542       -1.35942       -0.36613
O          0.11196       -0.55851        1.57955
C          2.29672       -1.12428        0.00769
C          2.63224        0.36121       -0.11188
O          3.71381        0.66589        0.59950
O          2.02167        1.14558       -0.78609
C          4.13499        2.02886        0.54658
C          3.24134       -1.94861       -0.85988
H         -1.82472        0.25794       -2.07822
H         -0.63941        1.04604       -1.02259
H         -1.51985       -1.67969       -0.95085
H         -2.27118       -0.55160        1.73539
H         -2.85675       -2.03437        0.94883
H          0.73255       -1.42574       -1.35172
H          2.41544       -1.40192        1.05427
H          5.01431        2.09082        1.18135
H          3.34737        2.68203        0.92042
H          4.38055        2.31320       -0.47638
H          3.01211       -3.00840       -0.75221
H          4.27459       -1.78174       -0.55983
H          3.14202       -1.67440       -1.91289
