# Supplementary material for: Stereodivergent Chirality Transfer by Noncovalent Control of Disulfide Bonds
Source: J Am Chem Soc. 2022 Feb 4;144(10):4376–82. doi: 10.1021/jacs.1c10000 (PMC8931715; doi:10.1021/jacs.1c10000)
Supplement: Supplementary file 2 — ja1c10000_si_002.zip [file ja1c10000_si_002.zip › AA-L-Ala/7-3%.xyz]

27
1%.out	Energy: -871980.2346285
C         -2.47576       -1.10310        0.61811
C         -1.41418       -0.17001        1.25379
C         -1.48803        1.25217        0.65259
S         -2.11203        1.13402       -1.04383
S         -3.60598       -0.14610       -0.43750
C         -0.00041       -0.73149        1.12434
N          0.44136       -0.91214       -0.14834
O          0.68198       -0.97961        2.09600
C          1.82447       -1.21435       -0.41443
C          2.78011       -0.06223       -0.11056
O          2.16649        1.12198       -0.03516
O          3.96428       -0.21132        0.00302
C          3.01231        2.23576        0.24510
C          2.00308       -1.64965       -1.86485
H         -3.08835       -1.58284        1.38038
H         -2.00221       -1.87952        0.01969
H         -1.58924       -0.09414        2.32539
H         -0.50663        1.72735        0.62156
H         -2.17060        1.87315        1.23012
H         -0.10869       -0.51621       -0.89746
H          2.13513       -2.01934        0.25166
H          3.50117        2.10550        1.20997
H          2.36155        3.10601        0.26280
H          3.77227        2.34363       -0.52827
H          1.69239       -0.85803       -2.55091
H          1.40148       -2.53648       -2.06293
H          3.04884       -1.88180       -2.05768
