# Supplementary material for: Stereodivergent Chirality Transfer by Noncovalent Control of Disulfide Bonds
Source: J Am Chem Soc. 2022 Feb 4;144(10):4376–82. doi: 10.1021/jacs.1c10000 (PMC8931715; doi:10.1021/jacs.1c10000)
Supplement: Supplementary file 2 — ja1c10000_si_002.zip [file ja1c10000_si_002.zip › MAA-L-Ala/1-46%.xyz]

30

C -2.4520941864 -0.4821303616 -0.9824357
H -1.954233571 0.0962622016 -1.7583556129
H -3.0551297738 -1.2527043959 -1.462802458
C -1.4293395594 -1.119095691 0.0018778222
C -1.4240862892 -0.3350884299 1.3490884036
H -0.4175917642 -0.2497541726 1.7628568013
H -2.0662377608 -0.8435081885 2.0669767423
S -2.065320456 1.3368703486 1.0933975194
S -3.5905230554 0.6077985008 -0.0832037182
C -0.0098810462 -1.0469664961 -0.5870130037
O 0.681026162 -2.0293971684 -0.7507513355
N 0.4315231081 0.2076193092 -0.8886989646
H -0.1079203599 0.9838916367 -0.5296896214
C 1.8355425025 0.4375222 -1.1042313375
C 2.0677915323 1.8397902444 -1.6567116913
H 3.1291235253 2.0091342746 -1.8309586108
H 1.7075485781 2.5967759641 -0.9563429639
H 1.5345875365 1.9576653825 -2.599648139
H 2.2053318074 -0.3062417229 -1.8093705175
C 2.610897315 0.2513797594 0.1990057553
O 2.1268681772 0.2993591695 1.2972076447
O 3.9071474561 0.0649574976 -0.0392139274
C 4.7377854103 -0.0960497435 1.1095280664
H 4.4224676831 -0.9655061822 1.6853897682
H 4.6894479048 0.7891235398 1.7434660359
H 5.7452494559 -0.2372722191 0.7283717625
C -1.7907933681 -2.5750545087 0.2777904119
H -1.6992567879 -3.1767594041 -0.6254944108
H -2.8185375395 -2.6290486548 0.6426328041
H -1.1283570009 -3.0057832045 1.0281274715
