# Supplementary material for: Stereodivergent Chirality Transfer by Noncovalent Control of Disulfide Bonds
Source: J Am Chem Soc. 2022 Feb 4;144(10):4376–82. doi: 10.1021/jacs.1c10000 (PMC8931715; doi:10.1021/jacs.1c10000)
Supplement: Supplementary file 2 — ja1c10000_si_002.zip [file ja1c10000_si_002.zip › MAA-L-Ala/2-28%.xyz]

30

C 2.3654941901 -0.23203966 1.1835687545
H 1.9153323538 -0.1229626755 2.1706139741
H 3.3462099076 -0.6924945364 1.294990678
C 1.4917181239 -1.1030055808 0.2399338619
C 1.5520935348 -0.5372630681 -1.2136333234
H 0.6327845125 -0.0144183318 -1.4759852469
H 1.7057964576 -1.3419594891 -1.9323100938
S 2.9499808962 0.6058648484 -1.3795571813
S 2.5967329188 1.4201714981 0.478365385
C 0.0115067969 -1.0721786355 0.6591872004
O -0.6779327415 -2.0691166056 0.6906474611
N -0.4818241058 0.1585280339 0.969370848
H 0.0831639553 0.9612833602 0.7302446895
C -1.9024033187 0.3606725719 1.0755263948
C -2.2022462688 1.7272318621 1.6823767083
H -3.2771298656 1.8746438787 1.7740979862
H -1.796123312 2.5260475996 1.057782622
H -1.7534144525 1.7982614001 2.6728562836
H -2.3193642067 -0.4253429411 1.7044611345
C -2.5627724855 0.2414477419 -0.2966271437
O -1.9936438338 0.3752159148 -1.3451308662
O -3.868373373 0.0073605763 -0.1777593692
C -4.5982489736 -0.0958879295 -1.3991275262
H -5.6282893249 -0.2889604867 -1.1127344761
H -4.2102969823 -0.9152553721 -2.0033867576
H -4.5267686488 0.8315799212 -1.9670350088
C 2.0028692613 -2.5402147963 0.2761177158
H 1.351558989 -3.195309569 -0.2990138486
H 2.0344269424 -2.9190204364 1.2986818497
H 3.0118195501 -2.5766591293 -0.1394126024
