# Supplementary material for: Stereodivergent Chirality Transfer by Noncovalent Control of Disulfide Bonds
Source: J Am Chem Soc. 2022 Feb 4;144(10):4376–82. doi: 10.1021/jacs.1c10000 (PMC8931715; doi:10.1021/jacs.1c10000)
Supplement: Supplementary file 2 — ja1c10000_si_002.zip [file ja1c10000_si_002.zip › MAA-L-Ala/3-7%.xyz]

30

C -2.6274639299 -0.2967832173 -1.2103685091
H -2.1207520171 0.4558413973 -1.8114113134
H -3.2266126938 -0.9197032869 -1.8745754259
C -1.6158943453 -1.1645053838 -0.4076063275
C -1.6232763917 -0.7435574905 1.0931668249
H -0.6209655411 -0.7688655693 1.5247489917
H -2.273476364 -1.413222417 1.6544278964
S -2.2593235215 0.9416583787 1.2590417579
S -3.7734803587 0.5372176522 -0.0773664917
C -0.190348819 -0.9527634783 -0.946068645
O 0.5005341303 -1.8655129165 -1.3447451433
N 0.2562643634 0.3354235232 -0.9188109337
H -0.2855868636 0.9991975656 -0.3819205498
C 1.6627157297 0.6062884794 -1.0569679974
C 1.9028187038 2.1014576978 -1.2368566644
H 2.9661122175 2.3047534009 -1.3532414311
H 1.5370111316 2.6594462 -0.3719006273
H 1.3791603401 2.4549205851 -2.1246500566
H 2.0380795897 0.0622174982 -1.9231341195
C 2.4249118043 0.0952221505 0.1645406942
O 1.9303153153 -0.1320469304 1.2352005525
O 3.7230613867 -0.0311029591 -0.1013384245
C 4.5421194242 -0.4791349708 0.9774775958
H 5.5530125378 -0.5242717226 0.5821693141
H 4.2196233157 -1.4640844647 1.3134439758
H 4.489187099 0.2184835459 1.8131078697
C -1.9824734819 -2.6416238831 -0.5092837658
H -1.3284951515 -3.2495360158 0.1153074291
H -1.8825508282 -2.9978628346 -1.5337142364
H -3.0140104629 -2.7811806501 -0.179537065
