# Supplementary material for: Stereodivergent Chirality Transfer by Noncovalent Control of Disulfide Bonds
Source: J Am Chem Soc. 2022 Feb 4;144(10):4376–82. doi: 10.1021/jacs.1c10000 (PMC8931715; doi:10.1021/jacs.1c10000)
Supplement: Supplementary file 2 — ja1c10000_si_002.zip [file ja1c10000_si_002.zip › MAA-L-Ala/4-5%.xyz]

30

C -2.3306079827 -0.3167684952 -0.954880891
H -1.8778820604 0.453392717 -1.5764634221
H -2.9156149523 -0.9755702016 -1.5965927497
C -1.2556249951 -1.1243444477 -0.1714739944
C -1.2528015404 -0.6923441266 1.3247476215
H -0.241565693 -0.6707158805 1.7338747514
H -1.8571649314 -1.3879558706 1.905477099
S -1.9643634974 0.9622344407 1.4953913982
S -3.4878563211 0.4716154856 0.1993813727
C 0.1416602903 -0.8442299243 -0.7554998738
O 0.8550273562 -1.722534136 -1.191484096
N 0.5324350611 0.4575449947 -0.7281919017
H -0.0274651682 1.1112598212 -0.199702205
C 1.8929635936 0.8242295152 -1.0269484978
C 2.0140986706 2.3379784425 -1.1648841329
H 1.3659719871 2.6908816058 -1.9668668195
H 3.0422483262 2.6095627435 -1.3970513395
H 1.7247865873 2.8385831409 -0.2377895349
H 2.1844836832 0.3460245411 -1.9621366386
C 2.908399403 0.3275939679 0.0000233039
O 4.0846293016 0.2664696816 -0.2234689697
O 2.3558168875 0.0216127012 1.1774296072
C 3.2585882125 -0.4489014154 2.1763058805
H 2.6522081026 -0.643796923 3.056930015
H 4.0155696459 0.3041339053 2.3936194468
H 3.7495345719 -1.3620891138 1.8416421207
C -1.5479158184 -2.6192494847 -0.2538440356
H -1.4546292142 -2.9774134883 -1.2779771132
H -2.5621879293 -2.8096622374 0.1029147433
H -0.8478490608 -3.18861454 0.3572132164
