# Supplementary material for: Stereodivergent Chirality Transfer by Noncovalent Control of Disulfide Bonds
Source: J Am Chem Soc. 2022 Feb 4;144(10):4376–82. doi: 10.1021/jacs.1c10000 (PMC8931715; doi:10.1021/jacs.1c10000)
Supplement: Supplementary file 2 — ja1c10000_si_002.zip [file ja1c10000_si_002.zip › MAA-L-Ala/5-4%.xyz]

30

C 1.4457378833 -0.9691452877 -0.4034483179
H 1.1608055102 -1.5885151483 0.4462553402
H 0.8430604173 -1.2507455701 -1.2684475178
C 1.2645194474 0.5211761278 -0.0437540052
C 2.2808128785 0.8345824472 1.0627966961
H 1.8874142796 0.5151988385 2.0242155757
H 2.5004856725 1.9017968717 1.0942943347
S 3.8488898072 -0.0714174971 0.7812938188
S 3.1777630003 -1.2321536597 -0.8213468384
C -0.153608906 0.6241317053 0.5487619561
O -0.4224113478 0.1541221091 1.6353523316
N -1.0970258672 1.2274615811 -0.22097156
H -0.8715635376 1.4227607438 -1.1801320969
C -2.4917269052 1.0742901777 0.1032389106
C -3.3388524201 2.0665312823 -0.6855414274
H -3.0255993124 3.084945737 -0.4571471589
H -4.3903344336 1.9577632156 -0.4249064922
H -3.2335233082 1.9007086417 -1.7603595275
H -2.6156002274 1.2446752918 1.1718854635
C -2.9459225094 -0.3552008421 -0.1881682543
O -2.3865185325 -1.1092610122 -0.9358935589
O -4.0681111537 -0.6407339347 0.4676828889
C -4.6034582266 -1.9461718211 0.252659021
H -5.5017505554 -2.0008709742 0.861045622
H -3.885591492 -2.7045975233 0.5629689971
H -4.8448402009 -2.0915925366 -0.80008261
C 1.5023575127 1.4247883168 -1.2537952075
H 2.5539535871 1.3986533592 -1.5342811689
H 1.23923403 2.4590760873 -1.0257795477
H 0.935948895 1.0950394553 -2.1285192838
