# Supplementary material for: Stereodivergent Chirality Transfer by Noncovalent Control of Disulfide Bonds
Source: J Am Chem Soc. 2022 Feb 4;144(10):4376–82. doi: 10.1021/jacs.1c10000 (PMC8931715; doi:10.1021/jacs.1c10000)
Supplement: Supplementary file 2 — ja1c10000_si_002.zip [file ja1c10000_si_002.zip › MAA-L-Ala/6-3%.xyz]

30

C -1.529740204 -0.1517007256 -1.0769437054
H -0.7719593763 0.6288452271 -1.1504323107
H -1.4392260975 -0.816016892 -1.9392753674
C -1.3980571604 -0.9341772933 0.2629078098
C -2.3378694177 -0.3173020636 1.326590028
H -1.8053136287 -0.1758833473 2.2656333399
H -3.1949439503 -0.9698578885 1.4862166729
S -2.9386746627 1.2992375738 0.7814351784
S -3.1620790871 0.6208274534 -1.1497567317
C 0.0622542055 -0.8369200513 0.7445054591
O 0.3805690504 -0.4314597418 1.8412616307
N 0.99311707 -1.2740127457 -0.1533046044
H 0.701546725 -1.385070105 -1.1097347079
C 2.3902098308 -0.9912774267 0.0535184569
C 3.2600350751 -1.9153307923 -0.79238895
H 4.314919761 -1.706712186 -0.6206696737
H 3.0529599335 -1.7785885302 -1.8565053128
H 3.0601649504 -2.9535486311 -0.5291668217
H 2.6091836226 -1.1362026237 1.1101857989
C 2.6909670472 0.4667215649 -0.2864231572
O 2.0098633519 1.1529142283 -0.9982198366
O 3.828616473 0.8659512276 0.2769641499
C 4.2241748745 2.2098980051 0.0027719014
H 4.3732822705 2.3533776332 -1.0671983394
H 5.1558293055 2.3590874424 0.5411234626
H 3.4640651084 2.9066855063 0.354180419
C -1.7744566067 -2.4088734245 0.0623021816
H -2.7862365907 -2.4716630118 -0.3423549512
H -1.7504613966 -2.9464265531 1.011636991
H -1.0952468564 -2.9126442086 -0.6265621147
