# Supplementary material for: Stereodivergent Chirality Transfer by Noncovalent Control of Disulfide Bonds
Source: J Am Chem Soc. 2022 Feb 4;144(10):4376–82. doi: 10.1021/jacs.1c10000 (PMC8931715; doi:10.1021/jacs.1c10000)
Supplement: Supplementary file 2 — ja1c10000_si_002.zip [file ja1c10000_si_002.zip › MAA-L-Ala/7-1%.xyz]

30

C -1.4226793496 0.4237055325 -0.9716196128
H -0.4509109593 0.8951524434 -1.1295947494
H -1.8133338891 0.0983101289 -1.9357730347
C -1.3274695153 -0.8107240216 -0.0097978942
C -2.3535620375 -0.6604284139 1.1316579374
H -1.9109780135 -0.1141300224 1.9606808017
H -2.6986989939 -1.633695395 1.4835710987
S -3.7813001175 0.258648105 0.5087650941
S -2.5255189015 1.683464963 -0.2845762426
C 0.08788086 -0.7993359375 0.5907081294
O 0.3437237541 -0.3064684151 1.6684988255
N 1.0660925528 -1.3437821915 -0.1891576681
H 0.8441745416 -1.5447465562 -1.1485936704
C 2.448756555 -1.0703464313 0.1073059049
C 3.3624677636 -1.984966116 -0.7007793859
H 4.4058281229 -1.787325959 -0.4600798856
H 3.2225177264 -1.8268183347 -1.7728291095
H 3.1413508876 -3.0266505207 -0.4696862055
H 2.6087469849 -1.2309687412 1.1725111848
C 2.7748472881 0.3920585526 -0.1893699597
O 2.1499465859 1.0901387863 -0.9411034335
O 3.8669109345 0.781089892 0.4622091186
C 4.279809867 2.129697398 0.2425172122
H 5.1678440673 2.2696544854 0.8522896915
H 3.4939813513 2.8194307406 0.5482651316
H 4.5090701533 2.2922585253 -0.8104328013
C -1.6219893165 -2.0891487909 -0.8018774285
H -2.6762345385 -2.0918321198 -1.0844473596
H -1.4164438205 -2.9807277442 -0.2078576871
H -1.0471273585 -2.1541303476 -1.728075078
