# Supplementary material for: Stereodivergent Chirality Transfer by Noncovalent Control of Disulfide Bonds
Source: J Am Chem Soc. 2022 Feb 4;144(10):4376–82. doi: 10.1021/jacs.1c10000 (PMC8931715; doi:10.1021/jacs.1c10000)
Supplement: Supplementary file 2 — ja1c10000_si_002.zip [file ja1c10000_si_002.zip › MAA-L-t-Leu/1-17%(a).xyz]

39
17%(a).out	Energy: -970640.3059347
C         -3.17391       -0.02832       -0.86723
C         -2.16995       -1.12081       -0.47920
C         -2.27279       -1.29648        1.03948
S         -2.41800        0.32643        1.90044
S         -2.85871        1.45053        0.15034
C         -2.54027       -2.44168       -1.16629
C         -0.77920       -0.70091       -1.00830
N          0.15885       -0.37464       -0.09565
O         -0.57252       -0.69483       -2.20857
C          1.50665        0.00173       -0.45609
C          2.44763       -0.78987        0.43763
O          3.54751       -1.17510       -0.21145
O          2.23378       -1.04057        1.59585
C          4.52453       -1.86686        0.56815
C          1.75609        1.54023       -0.36483
C          0.88318        2.22195       -1.42269
C          1.38685        2.07798        1.02092
C          3.22943        1.84036       -0.65790
H         -4.19393       -0.37867       -0.70537
H         -3.04667        0.26266       -1.90970
H         -1.41381       -1.82922        1.44898
H         -3.16983       -1.86843        1.27106
H         -2.46252       -2.33521       -2.24663
H         -3.55970       -2.73230       -0.90507
H         -1.86473       -3.24069       -0.85495
H         -0.09463       -0.27575        0.87520
H          1.66360       -0.30726       -1.48880
H          5.33690       -2.09583       -0.11567
H          4.10420       -2.78259        0.98350
H          4.87843       -1.23593        1.38397
H          1.11729        1.85801       -2.42485
H          1.05113        3.30113       -1.39774
H         -0.17645        2.04391       -1.23473
H          1.60067        3.14802        1.06467
H          1.95290        1.58749        1.81500
H          0.32247        1.94890        1.22834
H          3.88836        1.46673        0.12888
H          3.37487        2.92036       -0.72392
H          3.54739        1.39607       -1.60347
