# Supplementary material for: Stereodivergent Chirality Transfer by Noncovalent Control of Disulfide Bonds
Source: J Am Chem Soc. 2022 Feb 4;144(10):4376–82. doi: 10.1021/jacs.1c10000 (PMC8931715; doi:10.1021/jacs.1c10000)
Supplement: Supplementary file 2 — ja1c10000_si_002.zip [file ja1c10000_si_002.zip › MAA-L-t-Leu/2-17%(b).xyz]

39
17%(b).out	Energy: -970669.4575648
C          2.74602       -0.23242       -1.13048
C          1.99142        0.98691       -0.52646
C          2.04733        0.94307        1.02990
S          2.34042       -0.76453        1.60039
S          3.80854       -1.01723        0.13482
C          2.61707        2.29380       -1.00593
C          0.50950        0.94344       -0.94248
N         -0.15880       -0.18249       -0.56682
O         -0.03325        1.85380       -1.53490
C         -1.60159       -0.20291       -0.59375
C         -2.12801        0.80308        0.43132
O         -3.27463        1.35553        0.04031
O         -1.57546        1.07011        1.46757
C         -3.84565        2.31342        0.93247
C         -2.14716       -1.64190       -0.37336
C         -3.67910       -1.62462       -0.41092
C         -1.63564       -2.52254       -1.51911
C         -1.68678       -2.22339        0.96923
H          3.39871        0.08233       -1.94436
H          2.05497       -0.98159       -1.51170
H          1.11418        1.28719        1.47926
H          2.87049        1.56231        1.38273
H          2.49571        2.41085       -2.08230
H          3.68152        2.29632       -0.76152
H          2.14365        3.15133       -0.52775
H          0.29594       -0.77255        0.11737
H         -1.93038        0.14181       -1.57462
H         -4.06724        1.85554        1.89689
H         -4.75922        2.65325        0.45294
H         -3.15984        3.14706        1.08154
H         -4.05473       -2.64964       -0.39479
H         -4.05016       -1.13909       -1.31564
H         -4.10331       -1.10163        0.44733
H         -2.00993       -3.54158       -1.40067
H         -0.54589       -2.56307       -1.53974
H         -1.97911       -2.14548       -2.48526
H         -0.60535       -2.37410        1.01344
H         -2.14910       -3.20133        1.11830
H         -1.97026       -1.58362        1.80655
