# Supplementary material for: Stereodivergent Chirality Transfer by Noncovalent Control of Disulfide Bonds
Source: J Am Chem Soc. 2022 Feb 4;144(10):4376–82. doi: 10.1021/jacs.1c10000 (PMC8931715; doi:10.1021/jacs.1c10000)
Supplement: Supplementary file 2 — ja1c10000_si_002.zip [file ja1c10000_si_002.zip › MAA-L-t-Leu/3-17%(c).xyz]

39
17%(c).out	Energy: -970669.1731336
C          2.62887        0.57028        1.08238
C          2.02418       -0.81855        0.74226
C          2.17737       -1.11591       -0.78262
S          3.37618        0.03845       -1.54055
S          2.65709        1.63491       -0.40091
C          2.73740       -1.88379        1.57138
C          0.51414       -0.85433        1.04373
N         -0.18735        0.22055        0.59523
O         -0.01843       -1.78565        1.61312
C         -1.62879        0.18210        0.54912
C         -2.06568       -0.87940       -0.46109
O         -3.19224       -1.48342       -0.08640
O         -1.47023       -1.14093       -1.47403
C         -3.68511       -2.49153       -0.96942
C         -2.21566        1.58853        0.24128
C         -1.82305        2.52790        1.38725
C         -1.68664        2.14583       -1.08648
C         -3.74425        1.50361        0.17360
H          3.65636        0.44609        1.42072
H          2.05904        1.08336        1.85726
H          1.22593       -1.02392       -1.30569
H          2.56282       -2.12255       -0.94119
H          2.69382       -1.64586        2.63540
H          3.78519       -1.93864        1.26859
H          2.26974       -2.85694        1.43242
H          0.28308        0.84414       -0.04549
H         -1.99673       -0.13735        1.52480
H         -4.59102       -2.87131       -0.50551
H         -2.95033       -3.28844       -1.08133
H         -3.90589       -2.06858       -1.94992
H         -2.22199        2.17123        2.33973
H         -2.22485        3.52670        1.20429
H         -0.73974        2.61290        1.48416
H         -2.18957        3.08913       -1.30914
H         -1.86884        1.45970       -1.91492
H         -0.61516        2.35934       -1.05528
H         -4.08319        0.93640       -0.69474
H         -4.16174        2.50948        0.09688
H         -4.15736        1.02911        1.06582
