# Supplementary material for: Stereodivergent Chirality Transfer by Noncovalent Control of Disulfide Bonds
Source: J Am Chem Soc. 2022 Feb 4;144(10):4376–82. doi: 10.1021/jacs.1c10000 (PMC8931715; doi:10.1021/jacs.1c10000)
Supplement: Supplementary file 2 — ja1c10000_si_002.zip [file ja1c10000_si_002.zip › MAA-L-t-Leu/4-10%.xyz]

39
10%.out	Energy: -970666.8534633
C          2.08401        0.99719        0.61813
C          1.91060       -0.37823       -0.05038
C          2.94660       -0.46164       -1.17793
S          4.59089       -0.11763       -0.48401
S          3.86651        1.41977        0.78844
C          2.08622       -1.51468        0.96586
C          0.51384       -0.52502       -0.67951
N         -0.51724       -0.11958        0.10279
O          0.35174       -1.02370       -1.77644
C         -1.89652       -0.16798       -0.32664
C         -2.50216        1.19139       -0.01570
O         -3.44764        1.53609       -0.88586
O         -2.16357        1.87943        0.91427
C         -4.10794        2.78023       -0.63730
C         -2.68804       -1.34514        0.32755
C         -2.01184       -2.65411       -0.09280
C         -2.67414       -1.23321        1.85412
C         -4.13405       -1.34811       -0.17730
H          1.65720        1.01350        1.62192
H          1.61432        1.77848        0.02119
H          2.71490        0.25637       -1.96329
H          2.97709       -1.45701       -1.61740
H          1.33021       -1.45054        1.75053
H          3.07140       -1.46487        1.42851
H          1.98480       -2.48252        0.47155
H         -0.33658        0.38926        0.95274
H         -1.90057       -0.31704       -1.40655
H         -4.60495        2.76089        0.33272
H         -4.83520        2.88967       -1.43647
H         -3.39205        3.60150       -0.65536
H         -1.99103       -2.75936       -1.17871
H         -2.55691       -3.50185        0.32785
H         -0.98335       -2.70482        0.26746
H         -3.14446       -0.31198        2.20320
H         -1.65492       -1.26416        2.24529
H         -3.21807       -2.07411        2.28920
H         -4.17386       -1.34994       -1.26862
H         -4.69586       -0.48280        0.17761
H         -4.64350       -2.24458        0.18165
