# Supplementary material for: Stereodivergent Chirality Transfer by Noncovalent Control of Disulfide Bonds
Source: J Am Chem Soc. 2022 Feb 4;144(10):4376–82. doi: 10.1021/jacs.1c10000 (PMC8931715; doi:10.1021/jacs.1c10000)
Supplement: Supplementary file 2 — ja1c10000_si_002.zip [file ja1c10000_si_002.zip › MAA-L-t-Leu/5-9%.xyz]

39
9%.out	Energy: -970667.6672176
C         -3.11350       -0.58754        0.50932
C         -2.19243        0.57157        0.91099
C         -2.19535        1.56552       -0.25596
S         -2.10416        0.70538       -1.88183
S         -2.61670       -1.21683       -1.12863
C         -2.74711        1.26638        2.16138
C         -0.80720       -0.00920        1.28270
N          0.20266        0.20381        0.41306
O         -0.67080       -0.61130        2.33188
C          1.55347       -0.25355        0.65403
C          2.53542        0.88143        0.40242
O          2.11848        1.70850       -0.56864
O          3.57753        1.02056        0.98231
C          3.00301        2.77844       -0.90094
C          1.92168       -1.54266       -0.14801
C          3.34236       -1.98518        0.21516
C          0.93882       -2.64660        0.25537
C          1.82246       -1.30255       -1.65736
H         -4.14918       -0.24813        0.47338
H         -3.02546       -1.41525        1.21303
H         -1.36077        2.26469       -0.19390
H         -3.12362        2.13416       -0.23833
H         -2.74656        0.57733        3.00352
H         -3.76554        1.61576        1.98076
H         -2.13040        2.12603        2.42994
H         -0.00376        0.57424       -0.50205
H          1.62507       -0.49195        1.71485
H          3.96104        2.38897       -1.24577
H          3.17165        3.41837       -0.03488
H          2.51014        3.33248       -1.69509
H          3.56085       -2.93776       -0.27204
H          3.44835       -2.12384        1.29323
H          4.09586       -1.26356       -0.10189
H          1.21179       -3.57871       -0.24433
H         -0.08193       -2.39702       -0.03720
H          0.95358       -2.81418        1.33358
H          2.52794       -0.54177       -1.99789
H          0.81652       -0.99340       -1.95149
H          2.04817       -2.22844       -2.19041
