# Supplementary material for: Stereodivergent Chirality Transfer by Noncovalent Control of Disulfide Bonds
Source: J Am Chem Soc. 2022 Feb 4;144(10):4376–82. doi: 10.1021/jacs.1c10000 (PMC8931715; doi:10.1021/jacs.1c10000)
Supplement: Supplementary file 2 — ja1c10000_si_002.zip [file ja1c10000_si_002.zip › MAA-L-t-Leu/6-8%.xyz]

39
8%.out	Energy: -970666.8672120
C          2.95044        0.00867        1.27937
C          1.87285       -0.42464        0.27891
C          2.14745        0.34292       -1.02630
S          3.94543        0.35074       -1.40639
S          4.58744       -0.24906        0.52895
C          1.88801       -1.94160        0.05082
C          0.50195       -0.03178        0.85810
N         -0.52192       -0.04606       -0.03261
O          0.35210        0.25820        2.02894
C         -1.90131        0.14563        0.35587
C         -2.69301       -1.00082       -0.25292
O         -3.74350       -1.34145        0.48839
O         -2.40071       -1.54096       -1.29029
C         -4.57533       -2.37926       -0.03767
C         -2.45014        1.54728       -0.06044
C         -2.34221        1.74820       -1.57402
C         -3.91069        1.69118        0.37770
C         -1.60959        2.60860        0.65628
H          2.91205       -0.58699        2.18982
H          2.82287        1.05619        1.54695
H          1.81470        1.37700       -0.93836
H          1.64754       -0.11763       -1.87916
H          1.71416       -2.46644        0.99177
H          2.85227       -2.25683       -0.34649
H          1.11073       -2.24130       -0.65467
H         -0.37747       -0.42817       -0.95350
H         -1.95280        0.07134        1.44240
H         -5.36783       -2.51628        0.69220
H         -4.00437       -3.29910       -0.16094
H         -4.98949       -2.08385       -1.00178
H         -2.92448        1.00980       -2.12873
H         -1.30476        1.68494       -1.90921
H         -2.71452        2.73927       -1.84120
H         -4.24491        2.71537        0.20063
H         -4.02972        1.47508        1.44152
H         -4.57400        1.02516       -0.17620
H         -1.65521        2.48609        1.73970
H         -1.97936        3.60468        0.40383
H         -0.56160        2.55448        0.35824
