# Supplementary material for: Stereodivergent Chirality Transfer by Noncovalent Control of Disulfide Bonds
Source: J Am Chem Soc. 2022 Feb 4;144(10):4376–82. doi: 10.1021/jacs.1c10000 (PMC8931715; doi:10.1021/jacs.1c10000)
Supplement: Supplementary file 2 — ja1c10000_si_002.zip [file ja1c10000_si_002.zip › MAA-L-t-Leu/7-7%.xyz]

39
7%.out	Energy: -970668.4141860
C         -2.28752       -1.01429       -0.92596
C         -2.05795       -0.88137        0.60615
C         -2.43574        0.55363        1.08083
S         -3.42007        1.41379       -0.19835
S         -2.22904        0.62593       -1.72371
C         -2.91511       -1.92200        1.32243
C         -0.56948       -1.13085        0.93290
N          0.29471       -0.33535        0.25558
O         -0.21229       -1.97502        1.73025
C          1.72171       -0.36306        0.47402
C          2.23970        1.03468        0.78396
O          1.45135        1.99213        0.27462
O          3.24958        1.26655        1.39102
C          1.88564        3.33726        0.47619
C          2.50284       -1.02337       -0.70729
C          2.40543       -0.16247       -1.96961
C          3.97161       -1.21457       -0.31798
C          1.88217       -2.39843       -0.97451
H         -3.27225       -1.44086       -1.11061
H         -1.53436       -1.64653       -1.39710
H         -1.55071        1.15222        1.28993
H         -3.04795        0.51353        1.98130
H         -2.71052       -2.92409        0.94408
H         -3.97119       -1.69442        1.16197
H         -2.70555       -1.92739        2.39096
H         -0.07507        0.37193       -0.36327
H          1.89595       -0.96580        1.36591
H          1.13068        3.96277        0.00829
H          2.85810        3.49731        0.01018
H          1.96112        3.55833        1.54067
H          2.88543       -0.67351       -2.80670
H          2.90267        0.80193       -1.84173
H          1.36590        0.02702       -2.24954
H          4.49987       -1.72413       -1.12685
H          4.06010       -1.82749        0.58181
H          4.47410       -0.26710       -0.12590
H          1.86261       -3.00635       -0.06824
H          2.46597       -2.92494       -1.73226
H          0.85893       -2.31069       -1.34284
